# Supplementary material for: Resveratrol–Curcumin Hybrid Selectively Induces Chromosomal Abnormalities and Apoptosis in Colon Adenocarcinoma Cells
Source: Antioxidants (Basel). 2025 Nov 17;14(11):1367. doi: 10.3390/antiox14111367 (PMC12649679; doi:10.3390/antiox14111367)
Supplement: Supplementary file 1 [file antioxidants-14-01367-s001.zip]

Archive with 1 entries (1 files):
- antioxidants-3899466-supplementary.pdf
